# Supplementary material for: The association between intelligence and lifespan is mostly genetic
Source: Int J Epidemiol. 2015 Jul 26;45(1):178–85. doi: 10.1093/ije/dyv112 (PMC4795559; doi:10.1093/ije/dyv112)
Supplement: Supplementary Data [file dyv112_supplementary_data.zip]

Archive with 1 entries (1 files):
- ije-2014-10-1250-File002.docx
